# Supplementary material for: Extended-Spectrum β-Lactamases in Human Isolates of Multidrug-Resistant Non-typhoidal Salmonella enterica
Source: Front Microbiol. 2020 Dec 22;11:592223. doi: 10.3389/fmicb.2020.592223 (PMC7783090; doi:10.3389/fmicb.2020.592223)
Supplement: Supplementary file 1 [file Table_1.XLSX]

## Sheet: Table S1_A
Table S1_A: Genes encoding resistance to β-lactams, primers, expected amplicon sizes, and annealing temperatures.
Target gene	Sequence of Nucleotides*	Amplicon size (bp)	Annealing temperature, °C	Ref.
blaCTX-M	5'-ATGTGCAGYACCAGTAARGTKATGGC-3'	593	60°	(Hasman, 2006)
	5'-TGGGTRAARTARGTSACCAGAAYCAGCGG-3'
blaTEM	5'-GCGGAACCCCTATTTG-3'-3'	964	55°	(Olesen, 2004)
	5'-AACAATGCTTAATCAGTGAG
blaSHV	5'-TTATCTCCCTGTTAGCCACC-3'	790	60°	(Arlet, 1997)
	5'-GATTTGCTGATTTCGCTCGG-3'
blaCMY2	5'-ATGATGAAAAAATCGTTATGCTGC-3'	758	60°	(Hasman, 2006; Hendriksen, 2009)
	5'-GCTTTTCAAGAATGCGCCAGG-3'
blaOXA-1	5'-TTTTCTGTTGTTTGGGTTTT-3'	427	55°	(Frederic, 2002; Sugumar, 2014)
	5'-TTTCTTGGCTTTTATGCTTG-3'
*Oligonucleotide supplier: Integrated DNA Technologies, BVBA (Belgium).

## Sheet: Table S1_B
Table S1_B: Primers used for the detection of Salmonella genomic islands (SGI) and phage-type DT104
	Primers	Nucleotide sequence (5’- 3’)	References
SGI	S026 F	TGGCTACTGCGGAACAAC	(Siebor and Neuwirth, 2013, 2014)
	S026 R	TACCTGACTGCCTTCTAG
SGI1	S005 R	GTTTAACGATGCGGGATC
	S010 F	AGCTGAATATAGACGCGC
DT104	DT104F	GTCAGCAGTGTATGGAGCGA	(Pritchett et al., 2000)
	DT104R	AGTAGCGCCAGGACTCGTTA
ST104	ST104F	TACCGCCATTCGCATAAACG	(Yukawa et al., 2015)
	ST104R	CAGAGGTTGGTATTGTAGCG
