# Supplementary material for: Extended-Spectrum β-Lactamases in Human Isolates of Multidrug-Resistant Non-typhoidal Salmonella enterica
Source: Front Microbiol. 2020 Dec 22;11:592223. doi: 10.3389/fmicb.2020.592223 (PMC7783090; doi:10.3389/fmicb.2020.592223)
Supplement: Supplementary file 2 [file Table_2.XLSX]

## Sheet: Table S2
Table S2: Multidrug-resistant isolates of non-typhoidal Salmonella; isolates ID, serotype, country and year of isolation, MALDI-TOF MS identification, MLST, phenotypic and genotypic antimicrobial resistance.
N	Isolate ID	Serotype	Country of isolation	Year of isolation	MALDI-TOF MS Organism (best match)	MALDI-TOF MS score value	WGSa (+/-)	Sample Accession No.b	Most frequent speciesc	MLSTd	Phenotypic antimicrobial resistance profile	MIC to azithromycin (µg/mL)	Number of classes of AМse	ESBL-producer phenotypef	Antimicrobial resistance genes identifed by WGS	Betta-lactamases identifed by PCR
1	A_60	S. Typhimurium	Armenia	1996	Salmonella sp.	2.442	+	SAMEA6488658	Salmonella enterica	328	AMPg, CRO, TZ*h, NAL	16	3	+	aac(6')-Iaa, blaCTX-M-5, ftsI (S357N, D350N), gyrA (D87N)	blaCTXM
2	A_69	S. Typhimurium	Armenia	2006	Salmonella sp.	2.424	+	SAMEA6488659	Salmonella enterica	328	AMP, CRO, TZ*, NAL	16	3	+	aac(6')-Iaa, blaCTX-M-5, ftsI (S357N, D350N), gyrA (D87N)	blaCTXM
3	A_105	S. Typhimurium	Armenia	2011	Salmonella sp.	2.428	+	SAMEA6488660	Salmonella enterica	328	AMP, AUG*, CRO, TZ*, NAL	16	4	+	blaCTX-M-5, ftsI (S357N, D350N), gyrA (D87N)	blaCTXM
4	A_115	S. Typhimurium	Armenia	2011	Salmonella sp.	2.317	+	SAMEA6488661	Salmonella enterica	328	AMP, AUG*, CRO, TZ, CIP*, NAL	16	4	+	aac(6')-Iaa, blaCTX-M-5, ftsI (S357N, D350N), gyrA (D87N)	blaCTXM
5	A_126	S. Typhimurium	Armenia	2011	Salmonella sp.	2.18	+	SAMEA6488662	Salmonella enterica	NIi	AMP, AUG*, CRO, NAL, S3, T/S	16	5	+	aac(6')-Iaa, blaCTX-M-5, blaCTX-M-3, dfrA14, ftsI (S357N, D350N), gyrA (D87N)	blaCTXM
6	A_478	S. Kentucky	Armenia	2016	Salmonella sp.	2.185	+	SAMEA6488663	Salmonella enterica	198	AMP, AUG*, CIP*, NAL	<16	3	-	aac(6')-Iy, blaTEM-1, ftsI (S357N, D350N), gyrA (S83F), parC (S80I)	blaTEM
7	A_588	S. Enteritidis	Armenia	2016	Salmonella sp.	2.283	+	SAMEA6488664	Salmonella enterica	11	AMP, CIP*, NAL, SM*, S3, T/S	<16	4	-	aac(6')-Iy, aadA5, blaTEM-1, dfrA17, ftsI (S357N, D350N), gyrA (D87N)	blaTEM
8	A_645	S. Typhimurium	Armenia	2006	Salmonella sp.	2.236	+	SAMEA6488665	Salmonella enterica	328	AMP, AUG*, CRO, TZ*, NAL	16	4	+	aac(6')-Iaa, blaCTX-M-5, ftsI (S357N, D350N), gyrA (D87N)	blaCTXM
9	A_678	S. Typhimurium	Armenia	2011	Salmonella sp.	2.063	+	SAMEA6488666	Salmonella enterica	328	AMP, AUG*, CRO, TZ*, NAL	16	4	+	aac(6')-Iaa, blaCTX-M-5, ftsI (S357N, D350N), gyrA (D87N)	blaCTXM
10	A_684	S. Typhimurium	Armenia	1996	Salmonella sp.	2.244	+	SAMEA6488667	Salmonella enterica	328	AMP, CRO, TZ*, NAL	16	3	+	blaCTX-M-5, ftsI (S357N, D350N), gyrA (D87N)	blaCTXM
11	A_1153	S. Typhimurium	Armenia	2016	NTj	NT	+	SAMEA6488669	Salmonella enterica	328	AMP, AUG, AZI, IMI*	32	4	-	aac(6')-Iaa, ftsI (S357N, D350N), gyrA (D87N)	NI
12	A_1328	S. Typhimurium	Armenia	2012	Salmonella sp.	2.306	+	SAMEA6488670	Salmonella enterica	328	AMP, AUG, CRO, TZ*, CIP*, NAL	16	4	+	aac(6')-Iaa, blaCTX-M-5, ftsI (S357N, D350N), gyrA (D87N)	blaCTXM
13	A_1722	S. Typhimurium	Armenia	2012	Salmonella sp.	2.11	+	SAMEA6488671	Salmonella enterica	328	AMP, AUG, CIP*, NAL, C, SM*, TE, S3, T/S	16	7	-	aac(6')-Iaa, aadA, aph(3')-Ia, blaOXA-1, catI, ftsI (S357N, D350N), gyrA (D87N), sul1, tet(B), tetR	blaOXA-1
14	A_3017	S. Typhimurium	Armenia	2013	Salmonella sp.	2.372	+	SAMEA6488672	Salmonella enterica	328	AMP, AUG*, CRO, TZ*, CIP*, NAL	16	4	+	aac(6')-Iaa, blaCTX-M-5, ftsI (S357N, D350N), gyrA (D87N)	blaCTXM
15	A_3040	S. Typhimurium	Armenia	2014	Salmonella sp.	2.216	+	SAMEA6488673	Salmonella enterica	328	AMP, AUG, CRO, TZ, NAL, C, SM, TE, S3, T/S	16	8	+	aac(6')-Iaa, aadA, aph(3')-Ia, blaCTX-M-5, blaOXA-1, catI, dfrA19, ftsI (S357N, D350N), gyrA (D87N), sul1, tet(B), tetR	blaCTXM, blaOXA-1
16	A_3175	S. Typhimurium	Armenia	2014	Salmonella sp.	2.48	+	SAMEA6488674	Salmonella enterica	328	AMP, AUG*, AZI, CRO, TZ*, CIP*, NAL	≥ 64	5	+	aac(6')-Iaa, blaCTX-M-5, ftsI (S357N, D350N), gyrA (D87N)	blaCTXM
17	A_3194	S. Typhimurium	Armenia	2012	Salmonella sp.	2.107	+	SAMEA6488675	Salmonella enterica	328	AMP, AUG*, AZI, CRO, TZ, CIP*, NAL	32	5	+	aac(6')-Iaa, blaCTX-M-5, ftsI (S357N, D350N), gyrA (D87N)	blaCTXM
18	A_3246	S. Typhimurium	Armenia	2014	Salmonella sp.	2.076	+	SAMEA6488676	Salmonella enterica	328	AMP, AUG, CRO, TZ, CIP*, NAL, C, GEN, SM, S3, T/S, TE	16	8	+	aac(6')-Iaa, aadA, ant(2'')-Ia, aph(3')-Ia, blaCTX-M-5, blaOXA-1, catI, catB3, dfrA19, ftsI (S357N, D350N), gyrA (D87N), sul1, tet(B), tetR	blaCTXM, blaOXA-1
19	A_3406	S. Typhimurium	Armenia	2012	Salmonella sp.	2.194	+	SAMEA6488677	Salmonella enterica	328	AMP, AUG*, AZI, CRO, TZ, CIP*, NAL	32	5	+	aac(6')-Iaa, blaCTX-M-5, ftsI (S357N, D350N), gyrA (D87N)	blaCTXM
20	A_3725	S. Typhimurium	Armenia	2014	Salmonella sp.	2.363	+	SAMEA6488678	Salmonella enterica	328	AMP, AUG, CRO, TZ*, NAL, C, SM*, S3, TE	16	8	+	aac(6')-Iaa, aadA, aph(3')-Ia, blaCTX-M-5, blaOXA-1, catI, ftsI (S357N, D350N), gyrA (D87N), sul1, tet(B), tetR	blaCTXM, blaOXA-1
21	A_3889	S. Typhimurium	Armenia	2012	Salmonella sp.	2.278	+	SAMEA6488679	Salmonella enterica	328	AMP, AUG, CRO, TZ*, CIP*, NAL, C, SM*, S3, TE	16	8	-	aac(6')-Iaa, aadA, aph(3')-Ia, blaOXA-1, catI, ftsI (S357N, D350N), gyrA (D87N), sul1, tet(B), tetR	blaOXA-1
22	A_4649	S. Derby	Armenia	2016	Salmonella sp.	2.279	+	SAMEA6488680	Salmonella enterica	40	CIP, NAL, SM, S3, TE	<16	4	NT	aac(6')-Iy, aadA2, ftsI (S357N, D350N), qnrB10, sul1, tet(A)	NI
23	A_4970	S. Derby	Armenia	2016	Salmonella sp.	2.211	+	SAMEA6488681	Salmonella enterica	40	CIP, NAL, SM, S3, TE	<16	4	NT	aac(6')-Iy, aadA2, ftsI (S357N, D350N), qnrB10, sul1, tet(A)	NI
24	A_5064	S. Typhimurium	Armenia	2016	Salmonella sp.	2.378	+	SAMEA6488682	Salmonella enterica	19	SM, S3, TE	<16	3	NT	aac(6')-Iaa, aph(3'')-Ib, aph(6)-Id, ftsI (S357N, D350N), sul2, tet(A)	NI
25	A_5923	S. Typhimurium	Armenia	2011	Salmonella sp.	2.292	+	SAMEA6488683	Salmonella enterica	328	AMP, AUG, AZI, CIP*, NAL, C, SM, S3, T/S	≥ 64	7	-	aac(6')-Iaa, aadA, aph(3')-Ia, blaOXA-1, dfrA19, ftsI (S357N, D350N), gyrA (D87N), sul1	blaOXA-1
26	A_5962	S. Typhimurium	Armenia	2012	NT	NT	+	SAMEA6488697	Salmonella enterica	328	AMP, AUG, CRO, TZ*, CIP*, NAL, C, SM*, S3, TE	16	8	+	aac(6')-Iaa, aadA, aph(3')-Ia, blaCTX-M-5, blaOXA-1, catI, ftsI (S357N, D350N), gyrA (D87N), sul1, tet(B), tetR	blaCTXM, blaOXA-1
27	A_6004	S. Typhimurium	Armenia	2013	Salmonella sp.	2.327	+	SAMEA6488684	Salmonella enterica	328	AMP, AUG*, CRO, TZ, CIP*, NAL, S3, T/S*	16	5	+	aac(6')-Iaa, blaCTX-M-5, blaCTX-M-15, dfrA5, ftsI (S357N, D350N), gyrA (D87N)	blaCTXM
28	A_6059	S. Enteritidis	Armenia	2016	Salmonella sp.	2.268	+	SAMEA6488685	Salmonella enterica	11	AMP, NAL, C	<16	3	-	aac(6')-Iaa, catII, ftsI (S357N, D350N), gyrA (D87N), tet(D)	NI
29	A_6187	S. Enteritidis	Armenia	2016	Salmonella sp.	2.27	+	SAMEA6488686	Salmonella enterica	11	AMP*, C, TE	<16	3	-	aac(6')-Iaa, catI, ftsI (S357N, D350N), tet(A)	NI
30	A_7187	S. Newport	Armenia	2013	NT	NT	+	SAMEA6488700	Salmonella enterica	31	AMP*, NAL, SM*, S3, T/S, TE	<16	5	-	aac(6')-Ib-cr, aac(6')-Iy, aadA16, arr3, dfrA27, ftsI (S357N, D350N), tet(A), sul1	NI
31	A_7201	S. Enteritidis	Armenia	2016	NT	NT	+	SAMEA6488687	Salmonella enterica	11	AMP, CRO*, CIP, NAL	<16	3	-	aac(6')-Iaa, blaCTX-M-3, ftsI (S357N, D350N), rpoB	blaCTXM
32	A_8011	S. Typhimurium	Armenia	2014	Salmonella sp.	2.405	+	SAMEA6488689	Salmonella enterica	328	AMP, AUG*, AZI, CRO, TZ, CIP*, NAL, S3, T/S*	≥ 64	6	+	aac(6')-Iaa, blaCTX-M-5, blaCTX-M-15, dfrA5, ftsI (S357N, D350N), gyrA (D87N)	blaCTXM
33	A_8239	S. Typhimurium	Armenia	2016	Salmonella sp.	2.188	+	SAMEA6488688	Salmonella enterica	19	SM, S3, TE	<16	3	NT	aac(6')-Iaa, aph(3'')-Ib, aph(6)-Id, ftsI (S357N, D350N), sul2, tet(A)	NI
34	G_104	S. Enteritidis	Georgia	2016	Salmonella sp.	2.266	+	SAMN15783702k	Salmonella enterica	11	AMP, AUG*, CRO, TZ, S3	<16	4	-	aac(6')-Iaa, blaCTX-M-15, ftsI (S357N, D350N), qnrS1	blaCTXM
35	G_311	S. Typhimurium	Georgia	2016	Salmonella sp.	2.253	+	SAMN15783915l	Salmonella enterica	36	AMP, AUG*, NAL, C, S3	<16	5	-	aac(6')-Iaa, aph(3'')-Ib, floR, ftsI (S357N, D350N), sul2	NI
36	G_1150	S. Typhimurium	Georgia	2016	Salmonella sp.	2.082	+	SAMN15784009m	Salmonella enterica	19	AMP, AUG*, SM, S3, T/S	<16	4	-	aac(6')-Iaa, aph(3')-Ia, aph(3'')-Ib, aph(6)-Id, blaTEM-1, dfrA5, ftsI (S357N, D350N), sul2	NI
37	A_1051	S. Typhimurium	Armenia	2012	Salmonella sp.	2.29	-	-	-	NT	AMP, CRO, TZ*, NAL	16	3	+	NT	blaCTXM
38	A_1214	S. Typhimurium	Armenia	2013	Salmonella sp.	2.428	-	-	-	NT	AMP, AUG*, AZI, CRO, TZ*, NAL	≥ 64	5	+	NT	blaCTXM
39	A_1320	S. Typhimurium	Armenia	2014	Salmonella sp.	2.283	-	-	-	NT	AMP, AUG*, CRO, NAL, S3	16	5	+	NT	blaCTXM
40	A_1349	S. Typhimurium	Armenia	2012	Salmonella sp.	2.3	-	-	-	NT	AMP, AUG*, CRO, TZ*, NAL	16	4	+	NT	blaCTXM
41	A_1726	S. Typhimurium	Armenia	2013	Salmonella sp.	2.225	-	-	-	NT	AMP, CRO, NAL	16	3	-	NT	blaCTXM
42	A_2017	S. Typhimurium	Armenia	2013	Salmonella sp.	2.268	-	-	-	NT	AMP, AUG*, CRO, NAL	16	4	+	NT	blaCTXM
43	A_2324	S. Typhimurium	Armenia	2012	Salmonella sp.	2.181	-	-	-	328	AMP, AUG*, CRO, TZ*, NAL	16	4	+	NT	blaCTXM
44	A_2330	S. Typhimurium	Armenia	2012	Salmonella sp.	2.321	-	-	-	NT	NAL, C, TE	16	3	NT	NT	NI
45	A_2503	S. Typhimurium	Armenia	2014	Salmonella sp.	2.077	-	-	-	NT	AMP, AUG*, CRO, TZ*, NAL	16	4	+	NT	blaCTXM
46	A_2730	S. Typhimurium	Armenia	2012	Salmonella sp.	2.272	-	-	-	NT	AMP, AUG*, CRO, TZ*, NAL	16	4	+	NT	blaCTXM
47	A_3109	S. Typhimurium	Armenia	2013	Salmonella sp.	2.434	-	-	-	NT	AMP, AUG*, CRO, TZ*, CIP*, NAL	16	4	+	NT	blaCTXM
48	A_3128	S. Typhimurium	Armenia	2012	Salmonella sp.	2.409	-	-	-	NT	AMP, AUG*, CRO, TZ*, NAL	16	4	+	NT	blaCTXM
49	A_3854	S. Typhimurium	Armenia	2012	Salmonella sp.	2.343	-	-	-	NT	AMP, AUG, CRO, CIP*, NAL, C, S3	16	6	-	NT	blaCTXM
50	A_4216	S. Typhimurium	Armenia	2011	Salmonella sp.	2.363	-	-	-	NT	AMP, AUG*, CRO, TZ*, NAL	16	4	+	NT	blaCTXM
51	A_5048	S. Typhimurium	Armenia	2011	Salmonella sp.	2.328	-	-	-	NT	AMP, CRO, CIP*, NAL	16	3	+	NT	blaCTXM
52	A_5084	S. Typhimurium	Armenia	2011	Salmonella sp.	2.275	-	-	-	NT	AMP, AUG*, CRO, TZ*, CIP*, NAL	16	4	+	NT	blaCTXM
53	A_5703	S. Typhimurium	Armenia	2012	Salmonella sp.	2.473	-	-	-	NT	AMP, AUG*, CRO, TZ*, CIP*, NAL	16	4	+	NT	blaCTXM
54	A_5730	S. Typhimurium	Armenia	2012	Salmonella sp.	2.364	-	-	-	NT	AMP, AUG*, CRO, TZ*, CIP*, NAL	16	4	+	NT	blaCTXM
55	A_5943	S. Typhimurium	Armenia	2013	Salmonella sp.	2.396	-	-	-	NT	AMP, AUG, CRO, TZ*, CIP*, NAL	16	4	+	NT	blaCTXM
56	A_8019	S. Typhimurium	Armenia	2012	Salmonella sp.	2.236	-	-	-	NT	AMP, AUG*, AZI, CRO, TZ*, NAL	≥ 64	5	+	NT	blaCTXM
57	A_8130	S. Typhimurium	Armenia	2014	Salmonella sp.	2.373	-	-	-	NT	AMP, AUG*, CRO, TZ*, NAL	16	4	+	NT	blaCTXM
Abbreviations: laser desorption/ionisation - time of flight mass spectrometry (MALDI-TOF MS), whole genome sequencing (WGS), multi locus sequence type (MLST), minimum inhibitory concentration (MIC), antimicrobial (AM), extended-spectrum beta-lactamase (ESBL), polymerase chain reaction (PCR), European Nucleotide Archive (ENA);
a Isolate was subjected to WGS (+), Isolate was not subjected to WGS (-);
b Sample Accession number of isolate in the ENA database under Project PRJEB36290;
c Most frequent species based on WGS data, calculated using the software Kraken (Wood and Salzberg, 2014);
d MLST based on WGS data;
e Number of classes of AMs to which the isolate showed resistant or intermediate phenotype;
f ESBL-positive (+), ESBL-negative (-);
g Antimicrobial abbreviations: ampicillin (AMP), amoxicillin-clavulanic acid (AUG), azithromycin (AZI), chloramphenicol (C), ciprofloxacin (CIP), ceftriaxone (CRO), ceftazidime (TZ), gentamicin (GEN), imipenem (IMI), nalidixic acid (NAL), streptomycin (SM), tetracycline (TE), trimethoprim-sulfamethoxazole (T/S), sulfonamides (S3);
h Intermediate susceptibility to AM agent (*);
i Not identified (NI);
j Not tested (NT);
k Sample Accession numbers of isolate in the ENA database under Project PRJNA656406;
l Sample Accession numbers of isolate in the ENA database under Project PRJNA656411;
m Sample Accession numbers of isolate in the ENA database under Project PRJNA656415.
