# Supplementary material for: Extended-Spectrum β-Lactamases in Human Isolates of Multidrug-Resistant Non-typhoidal Salmonella enterica
Source: Front Microbiol. 2020 Dec 22;11:592223. doi: 10.3389/fmicb.2020.592223 (PMC7783090; doi:10.3389/fmicb.2020.592223)
Supplement: Supplementary file 3 [file Table_3.XLSX]

## Sheet: Table S3
Table S3: Prevalence of antimicrbial resistance genes identified in silico in clinical isolates of non-typhoidal Salmonella
N	Gene	Class of AM to which the gene encodes resistance	Prevalence in MDR isolates										Accession number
			Total		S. Typhimurium		Other serotypes of NTS		ESBL-positive		ESBL-negative		GenBank	CARD/RGI **
			N=36 (100%)		N=27 (100%)		N=9 (100%)		N=19 (100%)		N=17 (100%)
			N	%	N	%	N	%	N	%	N	%
1	blaCTX-M-3	Cephems	2	5.55556	1	3.7037	1	11.1111	1	5.26316	1	5.88235	Y10278.1	ARO:3001866
2	blaCTX-M-5	Cephems	19	52.7778	19a	70.3704	0a	0	19b	100	0b	0	U95364.1	ARO:3001868
3	blaCTX-M-15	Cephems	3	8.33333	2	7.41	1	11.1111	2	10.5263	1	5.88235	AY044436.1	ARO:3001878
4	blaOXA-1	Penems, Cephems	7	19.4444	7	25.9259	0	0	4	21.0526	3	17.6471	JN420336.1	ARO:3001396
5	blaTEM-1	Penems, Cephems, Monobactams	3	8.33333	1	3.7037	2	22.2222	0	0	3	17.6471	AL513383.1	ARO:3000873
6	ftsI (S357N, D350N)	Penicillins	36	100	27	100	9	100	19	100	17	100	AAC22787.1	ARO:3004446
7	gyrA (D87N)	Quinolones/Fluoroquinolones	25	72.2222	23a	85.1852	2a	22.22	19b	100	6b	35.29	AE006468.2	ARO:3003926
8	gyrA (S83F)	Quinolones/Fluoroquinolones	1	2.77778	0	0	1	11.1111	0	0	1	5.88235	AE006468.2	ARO:3003926
9	parC (S80I)	Quinolones/Fluoroquinolones	1	2.77778	0	0	1	11.1111	0	0	1	5.88235	U00096.3	ARO:3003308
10	qnrB10	Quinolones/Fluoroquinolones	2	5.55556	0	0	2	22.2222	0	0	2	11.7647	DQ631414.1	ARO:3002724
11	qnrS1	Quinolones/Fluoroquinolones	1	2.77778	0	0	1	11.1111	0	0	1	5.88235	DQ485529.1	ARO:3002790
12	dfrA5	Folate pathway inhibitors	3	8.33333	3	11.1111	0	0	2	10.5263	1	5.88235	DQ278190	ARO:3002861
13	dfrA14	Folate pathway inhibitors	1	2.77778	1	3.7037	0	0	1	5.26316	0	0	EU780012.1	ARO:3002859
14	dfrA17	Folate pathway inhibitors	1	2.77778	0	0	1	11.1111	0	0	1	5.88235	DQ838665.1	ARO:3002860
15	dfrA19	Folate pathway inhibitors	3	8.33333	3	11.1111	0	0	2	10.5263	1	5.88235	AJ310778.1	ARO:3003015
16	dfrA27	Folate pathway inhibitors	1	2.77778	0	0	1	11.1111	0	0	1	5.88235	KP076293.1	ARO:3004550
17	sul1	Folate pathway inhibitors	10	27.7778	7	25.9259	3	33.3333	4	21.0526	6	35.2941	JF969163.1	ARO:3000410
18	sul2	Folate pathway inhibitors	4	11.1111	4	14.8148	0	0	0b	0	4b	23.5294	AY055428.1	ARO:3000412
19	aac(6')-Iaa	Aminoglycosides	29	80.56	25a	92.5926	4a	44.4444	17	89.4737	12	70.59	AE006468.2	ARO:3002571
20	aac(6')-Ib-cr	Aminoglycosides/Fluoroquinolones	1	2.77778	0	0	1	11.1111	0	0	1	5.88235	DQ303918.1	ARO:3002547
21	aac(6')-Iy	Aminoglycosides	5	13.89	0	0	5	55.56	0b	0	5b	23.5294	AF144880.1	ARO:3002569
22	aadA	Aminoglycosides	7	19.4444	7	25.9259	0	0	4	21.0526	3	17.6471	AF550679.1	ARO:3002601
23	aadA2	Aminoglycosides	2	5.55556	0	0	2	22.2222	0	0	2	11.7647	AF156486.1	ARO:3002602
24	aadA5	Aminoglycosides	1	2.77778	0	0	1	11.1111	0	0	1	5.88235	AF137361.1	ARO:3002605
25	aadA16	Aminoglycosides	1	2.77778	0	0	1	11.1111	0	0	1	5.88235	EU675686.2	ARO:3002616
26	ant(2'')-Ia	Aminoglycosides	1	2.77778	1	3.7037	0	0	1	5.26316	0	0	AF078527.1	ARO:3000230
27	aph(3')-Ia	Aminoglycosides	8	22.22	8	29.63	0	0	4	21.05	4	23.5294	BX664015.1	ARO:3002641
28	aph(3'')-Ib	Aminoglycosides	4	11.1111	4	14.8148	0	0	0b	0	4b	23.5294	AF313472.2	ARO:3002639
29	aph(6)-Id	Aminoglycosides	3	8.33333	3	11.1111	0	0	0	0	3	17.6471	AF024602.1	ARO:3002660
30	catI	Phenicols	3	8.33333	2	7.40741	1	11.1111	4	21.0526	3	17.6471	V00622.1	ARO:3002683
31	catII	Phenicols	1	2.77778	0	0	1	11.1111	0	0	1	5.88235	X53797.1	ARO:3002684
32	catB3	Phenicols	1	2.77778	1	3.7037	0	0	1	5.26316	0	0	JX101693.1	ARO:3002676
33	floR	Phenicols	1	2.77778	1	3.7037	0	0	0	0	1	5.88235	AF231986.2	ARO:3002705
34	tet(A)	Tetracyclines	6	16.6667	2a	7.40741	4a	44.4444	0b	0	6b	35.2941	AF534183.1	ARO:3000165
35	tet(B)	Tetracyclines	6	16.6667	6	22.2222	0	0	4	21.0526	2	11.7647	AB089595.1	ARO:3000166
36	tet(D)	Tetracyclines	1	2.77778	0	0	1	11.1111	0	0	1	5.88235	AF467077.1	ARO:3000168
37	tetR	Tetracyclines	6	16.6667	6	22.2222	0	0	4	21.0526	2	11.7647	AL513383.1	ARO:3003479
38	arr-3	Ansamycins	1	2.77778	0	0	1	11.1111	0	0	1	5.88235	EU675686.2	ARO:3002848
39	rpoB (H526Y)	Ansamycins	1	2.77778	0	0	1	11.1111	0	0	1	5.88235	BA000007.3	ARO:3003288
* Abbreviations: antimicrobial (AM), multidrug-resistant (MDR); non-typhoidal Salmonella (NTS), extended-spectrum beta-lactamase (ESBL), Resistance Gene Identifier (RGI) tool in the Comprehensive Antibiotic Resistance Database (CARD/RGI);
** https://card.mcmaster.ca/analyze/rgi; Alcock et al. 2020. CARD 2020: antibiotic resistome surveillance with the Comprehensive Antibiotic Resistance Database. Nucleic Acids Research, 48, D517-D525.
a Statistically significant differences in gene prevalence between S. Typhimurium isolates and isolates belonging to other serotypes of NTS, two-tailed Fisher's exact test P value < 0.05;
b Statistically significant differences in gene prevalence between ESBL-positive and ESBL-negative isolates, two-tailed Fisher's exact test P value < 0.05.
