# Supplementary material for: Extended-Spectrum β-Lactamases in Human Isolates of Multidrug-Resistant Non-typhoidal Salmonella enterica
Source: Front Microbiol. 2020 Dec 22;11:592223. doi: 10.3389/fmicb.2020.592223 (PMC7783090; doi:10.3389/fmicb.2020.592223)
Supplement: Supplementary file 4 [file Table_4.XLSX]

## Sheet: Sheet1
Table S4. Potential AMR genes uniformly detected in all NTS genomic sequences, regardless of the AMR phenotype.
Gene	Definition	AMR Gene Family	Drug Class	Resistance Mechanism	CARD* Accession no.	GenBank Accession no.
Escherichia coli ampH beta-lactamase	AmpH is a class C ampC-like beta-lactamase and penicillin-binding protein identified in Escherichia coli.	ampC-type beta-lactamase	penam, cephalosporin	antibiotic inactivation	ARO:3004612	AP012030.1
Escherichia coli ampC1 beta-lactamase	An ampC-like beta-lactamase identified from Escherichia coli.	ampC-type beta-lactamase	penam, cephalosporin	antibiotic inactivation	ARO:3004611	FN649414.1
Escherichia coli UhpT with mutation conferring resistance to fosfomycin	Mutations to the active importer UhpT, which is involved with the uptake of many phosphorylated sugars, confer resistance to fosfomycin by reducing import of the drug into the bacteria.	antibiotic-resistant UhpT	fosfomycin	antibiotic target alteration	ARO:3003890	FN649414.1
Escherichia coli GlpT with mutation conferring resistance to fosfomycin	Point mutations to the active importer GlpT, which is involved with the uptake of many phosphorylated sugars, confer resistance to fosfomycin by reducing import of the drug into the bacteria.	antibiotic-resistant GlpT	fosfomycin	antibiotic target alteration	ARO:3003889	HG738867.1
Escherichia coli EF-Tu mutants conferring resistance to Pulvomycin	Sequence variants of Escherichia coli elongation factor Tu that confer resistance to Pulvomycin.	elfamycin resistant EF-Tu	elfamycin antibiotic	antibiotic target alteration	ARO:3003369	AE014075.1
bacA	The bacA gene product (BacA) recycles undecaprenyl pyrophosphate during cell wall biosynthesis which confers resistance to bacitracin.	undecaprenyl pyrophosphate related proteins	peptide antibiotic	antibiotic target alteration	ARO:3002986	U00096.3
PmrF	PmrF is required for the synthesis and transfer of 4-amino-4-deoxy-L-arabinose (Ara4N) to Lipid A, which allows gram-negative bacteria to resist the antimicrobial activity of cationic antimicrobial peptides and antibiotics such as polymyxin. pmrF corresponds to 1 locus in Pseudomonas aeruginosa PAO1 and 1 locus in Pseudomonas aeruginosa LESB58.	pmr phosphoethanolamine transferase	peptide antibiotic	antibiotic target alteration	ARO:3003578	U00096.3
Abbreviations: antimicrobial resistance (AMR); non-typhoidal Salmonella (NTS); Comprehensive Antibiotic Resistance Database (CARD).
* https://card.mcmaster.ca/analyze/rgi; Alcock et al. 2020. CARD 2020: antibiotic resistome surveillance with the Comprehensive Antibiotic Resistance Database. Nucleic Acids Research, 48, D517-D525.
