# Supplementary material for: Extended-Spectrum β-Lactamases in Human Isolates of Multidrug-Resistant Non-typhoidal Salmonella enterica
Source: Front Microbiol. 2020 Dec 22;11:592223. doi: 10.3389/fmicb.2020.592223 (PMC7783090; doi:10.3389/fmicb.2020.592223)
Supplement: Supplementary file 5 [file Table_5.XLSX]

## Sheet: Table S5
Table S5: Plasmids predicted within the contigs carrying AMR genes; AMR genes located within transposons
N	Isolate ID	Serotype	Phenotypic antimicrobial resistance profile	ESBL-producer phenotypea	AMR genes identified in contigs carrying predicred plasmids		AMR genes identified within transposons
					Predicted Plasmidsb	AMR genes	Transposons	AMR genes
1	A_60	S. Typhimurium	AMPc, CRO, TZ*d, NAL	+	NIe	NI	NI	NI
2	A_69	S. Typhimurium	AMP, CRO, TZ*, NAL	+	Col(pHAD28) (KU674895), Col440II (CPO23921)	blaCTX-M-5	NI	NI
					IncFIA (AP001918), IncFIB (AP001918)	NI	NI	NI
3	A_105	S. Typhimurium	AMP, AUG*, CRO, TZ*, NAL	+	Col(pHAD28) (KU674895), Col440II (CPO23921)	blaCTX-M-5	NI	NI
4	A_115	S. Typhimurium	AMP, AUG*, CRO, TZ, CIP*, NAL	+	Col(pHAD28) (KU674895), Col440II (CPO23921)	blaCTX-M-5	NI	NI
5	A_126	S. Typhimurium	AMP, AUG*, CRO, NAL, S3, T/S	+	Col(pHAD28) (KU674895), Col440II (CPO23921)	blaCTX-M-5	NI	NI
					IncFIB(S) (FN432031), IncFII (AY458016), IncFII(S) (CP000858), IncI1 (Alpha) (AP005147), IncI2 (Delta) (AP002527), IncN (AY046276)	NI	NI	NI
6	A_478	S. Kentucky	AMP, AUG*, CIP*, NAL	-	ColRNAI (DQ298019.1)	NI	cn_3834_IS26 (X00011)f	blaTEM-1
7	A_588	S. Enteritidis	AMP, CIP*, NAL, SM*, S3, T/S	-	IncX1 (EU370913)	aadA5, blaTEM-1, dfrA17	Tn2 (GenBank: HM749967.1)	blaTEM-1
					Col440II (CPO23921)	NI	NI	NI
8	A_645	S. Typhimurium	AMP, AUG*, CRO, TZ*, NAL	+	Col(pHAD28) (KU674895), Col440II (CPO23921)	blaCTX-M-5	NI	NI
					IncFII (AY458016), IncI2 (AP002527)	NI	NI	NI
9	A_678	S. Typhimurium	AMP, AUG*, CRO, TZ*, NAL	+	Col(pHAD28) (KU674895), Col440II (CPO23921)	blaCTX-M-5	NI	NI
10	A_684	S. Typhimurium	AMP, CRO, TZ*, NAL	+	NI	NI	NI	NI
11	A_1153	S. Typhimurium	AMP, AUG, AZI, IMI*	-	NI	NI	NI	NI
12	A_1328	S. Typhimurium	AMP, AUG, CRO, TZ*, CIP*, NAL	+	Col(pHAD28) (KU674895), Col440II (CPO23921)	blaCTX-M-5	NI	NI
13	A_1722	S. Typhimurium	AMP, AUG, CIP*, NAL, C, SM*, TE, S3, T/S	-	IncFII(pRSB107) (AJ851089), IncFIB (AP001918), IncFIA (AP001918)	aadA, aph(3')-Ia, blaOXA-1, catI, sul1, tet(B), tetR	i) cn_23814_IS26 (X00011)f; ii) cn_2680_IS26 (X00011)f	i) sul1, aadA, blaOXA-1, catI, tet(B), tetR; ii) aph(3')-Ia
14	A_3017	S. Typhimurium	AMP, AUG*, CRO, TZ*, CIP*, NAL	+	Col(pHAD28) (KU674895)	NI	NI	NI
15	A_3040	S. Typhimurium	AMP, AUG, CRO, TZ, NAL, C, SM, TE, S3, T/S	+	Col(pHAD28) (KU674895), Col440II (CPO23921)	blaCTX-M-5	NI	NI
					IncFII(pRSB107) (AJ851089), IncFIB (AP001918), IncFIA (AP001918)	aadA, aph(3')-Ia, blaOXA-1, catI, dfrA19, sul1, tet(B), tetR	cn_13791_IS26 (X00011)f	aadA, blaOXA-1, dfrA19, sul1
							cn_13042_IS26 (X00011)f	catI, tet(B), tetR
							cn_30134_ISKpn14 (CP000649)f	aph(3')-Ia
16	A_3175	S. Typhimurium	AMP, AUG*, AZI, CRO, TZ*, CIP*, NAL	+	Col(pHAD28) (KU674895), Col440II (CPO23921)	blaCTX-M-5	NI	NI
					IncFII(pRSB107) (AJ851089), IncFIB (AP001918), IncFIA (AP001918)	NI	NI	NI
17	A_3194	S. Typhimurium	AMP, AUG*, AZI, CRO, TZ, CIP*, NAL	+	Col(pHAD28) (KU674895), Col440II (CPO23921)	blaCTX-M-5	NI	NI
18	A_3246	S. Typhimurium	AMP, AUG, CRO, TZ, CIP*, NAL, C, GEN, SM, S3, T/S, TE	+	Col(pHAD28) (KU674895), Col440II (CPO23921)	blaCTX-M-5	NI	NI
					IncFII(pRSB107) (AJ851089), IncFIB (AP001918), IncFIA (AP001918)	catI, tet(B), tetR	cn_4618_ISKpn14 (CP000649)f	tet(B), tetR
19	A_3406	S. Typhimurium	AMP, AUG*, AZI, CRO, TZ, CIP*, NAL	+	Col(pHAD28) (KU674895), Col440II (CPO23921)	blaCTX-M-5	NI	NI
20	A_3725	S. Typhimurium	AMP, AUG, CRO, TZ*, NAL, C, SM*, S3, TE	+	Col(pHAD28) (KU674895), Col440II (CPO23921)	blaCTX-M-5	NI	NI
					IncFII(pRSB107) (AJ851089), IncFIB (AP001918), IncFIA (AP001918)	NI	i) cn_2030 _IS26 (X00011)f; ii) cn_3336_ISKpn14 (CP000649)f	i) aph(3')-Ia; ii) tet(B)
21	A_3889	S. Typhimurium	AMP, AUG, CRO, TZ*, CIP*, NAL, C, SM*, S3, TE	-	IncFII(pRSB107) (AJ851089), IncFIB (AP001918), IncFIA (AP001918)	aph(3')-Ia	cn_30134_ISKpn14 (CP000649)f	aph(3')-Ia
					Col(BS512) (NC_010656), IncX4 (CP002895)	NI	NI	NI
					NI	NI	cn_3973_ISKpn14 (CP000649)f	tet(B), tetR
22	A_4649	S. Derby	CIP, NAL, SM, S3, TE	NTg	Col(pHAD28) (KU674895)	qnrB10	NI	NI
23	A_4970	S. Derby	CIP, NAL, SM, S3, TE	NT	Col(pHAD28) (KU674895)	qnrB10	NI	NI
24	A_5064	S. Typhimurium	SM, S3, TE	NT	Col(pHAD28) (KU674895)	aph(3'')-Ib, aph(6)-Id, sul2, tet(A)
25	A_5923	S. Typhimurium	AMP, AUG, AZI, CIP*, NAL, C, SM, S3, T/S	-	IncFII(pRSB107) (AJ851089), IncFIB (AP001918), IncFIA (AP001918)	aadA, aph(3')-Ia, blaOXA-1, dfrA19, sul1	cn_38133_ISKpn14 (CP000649)f	aadA, blaOXA-1, dfrA19, sul1
26	A_5962	S. Typhimurium	AMP, AUG, CRO, TZ*, CIP*, NAL, C, SM*, S3, TE	+	Col(pHAD28) (KU674895), Col440II (CPO23921)	blaCTX-M-5	NI	NI
					IncFII(pRSB107) (AJ851089), IncFIB (AP001918), IncFIA (AP001918)	aadA, aph(3')-Ia, blaOXA-1, catI, sul1, tet(B), tetR	cn_23814_IS26 (X00011)f	aadA, blaOXA-1, cat1, sul1, tet(B), tetR
27	A_6004	S. Typhimurium	AMP, AUG*, CRO, TZ, CIP*, NAL, S3, T/S*	+	Col(pHAD28) (KU674895), Col440II (CPO23921)	blaCTX-M-5	NI	NI
					incN (AY046276)	blaCTX-M-15, dfrA5	cn_2934_IS26 (X00011)f	blaCTX-M-15
28	A_6059	S. Enteritidis	AMP, NAL, C	-	ColpVC (JX133088)	NI	NI	NI
29	A_6187	S. Enteritidis	AMP*, C, TE	-	ColpVC (JX133088)	NI	NI	NI
					IncX1 (JN935898)	cat1	NI	NI
30	A_7187	S. Newport	AMP*, NAL, SM*, S3, T/S, TE	-	incN (AY046276)	aac(6')-Ib-cr, aadA16, arr3, dfrA27, sul1, tet(A)	NI	NI
31	A_7201	S. Enteritidis	AMP, CRO*, CIP, NAL	-	ColpVC (JX133088)	NI	NI	NI
					incI1 (AP005147)	blaCTX-M-3	NI	NI
32	A_8011	S. Typhimurium	AMP, AUG*, AZI, CRO, TZ, CIP*, NAL, S3, T/S*	+	Col(pHAD28) (KU674895), Col440II (CPO23921)	blaCTX-M-5	NI	NI
					incN (AY046276)	blaCTX-M-15, dfrA5	cn_8342_ISEc9 (GenBank: AJ242809.1)	blaCTX-M-5
33	A_8239	S. Typhimurium	SM, S3, TE	NT	ColRNAI (DQ298019)	NI	NI	NI
					IncQ1 (M28829)	aph(3'')-Ib, aph(6)-Id, sul2, tet(A)	NI	NI
34	G_104	S. Enteritidis	AMP, AUG*, CRO, TZ, S3	-	ColRNAI (DQ298019), IncFII (AY458016), IncI1-I(Gamma) (AP005147)	NI	NI	NI
35	G_311	S. Typhimurium	AMP, AUG*, NAL, C, S3	-	Col(pHAD28) (KU674895)	NI	NI	NI
36	G_1150	S. Typhimurium	AMP, AUG*, SM, S3, T/S	-	Col156 (NC009781)	NI	NI	NI
					IncX1 (EU370913)	NI	NI	NI
Abbreviations: extended-spectrum beta-lactamase (ESBL), antimicrobial resistance (AMR);
a ESBL-positive (+), ESBL-negative (-);
b PlasmiFinder 2.1 tool (https://cge.cbs.dtu.dk/services/PlasmidFinder/);
c Antimicrobial abbreviations: ampicillin (AMP), amoxicillin-clavulanic acid (AUG), azithromycin (AZI), chloramphenicol (C), ciprofloxacin (CIP), ceftriaxone (CRO), ceftazidime (TZ), gentamicin (GEN), imipenem (IMI), nalidixic acid (NAL), streptomycin (SM), tetracycline (TE), trimethoprim-sulfamethoxazole (T/S), sulfonamides (S3);
d Intermediate susceptibility to AM agent (*);
e Not identified (NI);
f Accession number in ISfinder reference db (https://www-is.biotoul.fr/);
g Not tested (NT).
